# Supplementary material for: Fine-mapping analysis revealed complex pleiotropic effect and tissue-specific regulatory mechanism of TNFSF15 in primary biliary cholangitis, Crohn’s disease and leprosy
Source: Sci Rep. 2016 Aug 10;6:31429. doi: 10.1038/srep31429 (PMC4979016; doi:10.1038/srep31429)
Supplement: Supplementary Table S5 [file srep31429-s2.xls]

## Sheet: summary
Supplementary Table 5 Functional annotations of candidate causal SNPs
No	Category	Tissues/Cells	Description	Candidate Causal SNPs (SNPs in blue are in r2=1, black are in r2=0.99 with each other)
				rs4263839									rs4979462									rs6478109									rs7848647									rs56211063
				DNase	H3K27me3	H3K9me3	H3K27ac	H3K4me1	H3K4me3	H3K36me3	RNASeq	TF ChipSeq	DNase	H3K27me3	H3K9me3	H3K27ac	H3K4me1	H3K4me3	H3K36me3	RNASeq	TF ChipSeq	DNase	H3K27me3	H3K9me3	H3K27ac	H3K4me1	H3K4me3	H3K36me3	RNASeq	TF ChipSeq	DNase	H3K27me3	H3K9me3	H3K27ac	H3K4me1	H3K4me3	H3K36me3	RNASeq	TF ChipSeq	DNase	H3K27me3	H3K9me3	H3K27ac	H3K4me1	H3K4me3	H3K36me3	RNASeq	TF ChipSeq
1a	Penis Stromal-Connective	Penis foreskin melanocyte	Penis foreskin melanocyte primary cells
		Penis Foreskin keratinocyte	Penis Foreskin keratinocyte primary cells
		Penis foreskin fibroblast	Penis foreskin fibroblast primary cells
		BJ	Normal foreskin fibroblast
		HFF	Human Foreskin Fibroblast
		HFF-Myc	Human Foreskin Fibroblast Cells Expressing Canine cMyc
1b	Lung Fibroblast	IMR90	Fetal lung fibroblast
		AG04450	Fetal lung fibroblast
		NHLF	Normal Human Lung Fibroblasts
		HPF	Human Pulmonary Fibroblasts isolated from lung tissue
		WI-38	Embryonic Lung Fibroblast Cells
		HPAF	Human Pulmonary Artery Fibroblasts
1c	Skin Fibroblast	NHDF-neo	Neonatal Human Dermal Fibroblasts
		NHDF-Ad	Adult Normal Human Dermal Fibroblasts
		AG09309	Fibroblast from skin, toe
		GM04503	Adult twin pair fibroblasts
		GM04504	Adult twin pair fibroblasts
1d	Other Stromal-Connective	H1 derived mesenchymal stem cells	Embryonic stem cell differentiated into mesenchymal stem cells
		Bone marrow HS27a	HS27a Human Marrow Stromal Cells are fibroblastoid cells
		HVMF	Human Villous Mesenchymal Fibroblast Cells
		HPdLF	Periodontal ligament fibroblasts
		Bone marrow MSC	Fibroblastoid cells obtained from human bone marrow of normal donors
2	Blood	CD3 Primary Cells	CD3 Primary Cells
		CD20+	B cells
		Jurkat	T lymphoblastoid derived from an acute T cell leukemia
		Th1	Human Th1 T cells
		Monocytes-CD14+	CD14-positive cells from human leukapheresis (University of Washington)
		Monocytes-CD14+	CD14-positive cells from human leukapheresis (Broad Institute)
		GM12864	B-Lymphocyte
		GM12865	B-Lymphocyte
3a	Epithelial cancers	HeLa S3	Cervical adenocarcinoma cell (epithelial cells)
		T-47D	Human ductal breast epithelial tumor cell
		A549	Human lung epithelial carcinoma
		MCF-7	Human breast adenocarcinoma cell differentiated mammary epithelium
		Caco-2	Human epithelial colorectal adenocarcinoma cell
		LNCaP	Prostate epithelial adenocarcinoma
		RPMI-7951	Human Skin Malignant Melanoma Cells
		HepG2	Liver hepatocellular carcinoma (epithelial cell)
3b	Microvascular endothelial cells	HMVEC-dNeo	Normal Neonatal Human Dermal Microvascular Endothelial Cells, dermal derived
		HMVEC-dBl-Neo	Normal Neonatal Human Blood Microvascular Endothelial Cells, dermal derived
		HMVEC-dBl-Ad	Normal Adult Human Blood Microvascular Endothelial Cells, dermal derived
		HMVEC-dAd	Adult dermal microvascular endothelial cells
		HMVEC-LLy	Normal Human Lymphatic Microvascular Endothelial Cells, Lung derived
		HMVEC-LBl	Normal Human Blood Microvascular Endothelial Cells, Lung-Derived
		HMVEC-dLy-Neo	Normal Neonatal Human Lymphatic Microvascular Endothelial Cells, Dermal-Derived
		HMVEC-dLy-Ad	Normal Adult Human Lymphatic Microvascular Endothelial Cells, Dermal-Derived
3c	Other epithelial and endothelial cell	Breast vHMEC	Variant Human Mammary Epithelial Cells
		HMEC	Human Mammary Epithelial Cells
		PrEC	Prostate epithelial cell line
		HIPEpiC	Human Iris Pigment Epithelial Cells
		HNPCEpiC	Human Non-Pigment Ciliary Epithelial Cells
		HRCEpiC	Renal cortical epithelial cells
		RPTEC	Renal Proximal Tubule Epithelial Cells
		HRGEC	Human Renal Glomerular Endothelial Cells
		HAEpiC	Human Amniotic Epithelial Cells
		HUVEC	Human Umbilical Vein Endothelial Cell
		SAEC	Small Airway Epithelial Cells
4	Heart	Fetal heart	Fetal heart
		AoAF	Aortic adventitial fibroblast cells
		HCM	Human Cardiac Myocytes
		HCF	Human Cardiac Fibroblasts
		HCFaa	Human Cardiac Fibroblasts-Adult Atrial
5	Gastrointestinal	Fetal Stomach	Fetal Stomach
		Gastric	Gastric
		HEEpiC	Human Esophageal Epithelial Cells
		Small intestine	Small intestine
		Fetal Small intestine	Fetal Small intestine
		Fetal Large intestine	Fetal Large intestine
6	Skeletal Muscle	HSMM	Normal Human Skeletal Muscle Myoblasts
		HSMMtube	Skeletal muscle myotubes differentiated from the HSMM cell line
		SKMC	Human Skeletal Muscle Cells
7	Brain	M059J	Malignant glioblastoma, glioma
		HCPEpiC	Human Choroid Plexus Epithelial Cells (selective brain-blood barrier)
		HBMEC	Human Brain Microvascular Endothelial Cells
		NH-A	Normal human astrocytes (glial cells found in brain)
		HAc	Human Astrocytes-cerebellar
		HBVSMC	Brain vascular smooth muscle cells
8	Other fetal tissues	Fetal placenta	Fetal placenta
		Fetal adrenal gland	Fetal adrenal gland
		AG04449	Fetal buttock/thigh fibroblast
9	Transcription Factor ChIP-Seq peaks	T-47D	Human ductal breast epithelial tumor cell	GATA3									GATA3, ESR1, FOXA1
		HeLa-S3	Cervical adenocarcinoma cell (epithelial cells)										TCF7L2, ELK4, CEBPB									PRDM1
		MCF7	Human breast adenocarcinoma cell differentiated mammary epithelium										TCF7L2, ZNF217
		A549	Human lung epithelial carcinoma										GABPA, ZBTB33, FOSL2, EP300, TCF12
		HUVEC	Human Umbilical Vein Endothelial Cell										POLR2A, GATA2, FOS
		HepG2	Liver hepatocellular carcinoma (epithelial cell)										HNF4A, HNF4G, ELF1, FOXA1
		ECC-1	Human endometrial carcinoma										ESR1, FOXA1
		IMR90	Fetal lung fibroblast										CEBPB
		GM12878	Lymphoblastoid cell																			EBF1, SPI1, TCF3, TCF12, RUNX3, IKZF1, RELA, POUF2									IKZF1
10	eQTL for TNFSF15 (P<0.01)	Whole Blood (N=206)	Whole Blood	P=9.36E-13									P=1.19E-04									P=5.41E-13									P=6.28E-13									P=3.25E-05
		Monocytes (N=15)	Monocytes	P=4.00E-03									P=0.912									P=4.00E-03									P=4.00E-03									P=0.388
		B-cells (N=15)	B-cells	P=0.637									P=0.129									P=0.637									P=0.637									P=0.829
		Neutrophils (N=97)	Neutrophils	P=0.619									P=0.470									P=0.619									P=0.619									P=0.902
		T-effector cells (N=15)	T-effector cells	P=0.848									P=0.789									P=0.848									P=0.848									P=0.210
		T-regulator cells (N=15)	T-regulator cells	P=0.586									P=0.174									P=0.586									P=0.586									P=0.480
11	RegulomeDB		score 2b, TF binding + any motif + DNase Footprint + DNase peak 4, TF binding + DNase peak 5, TF binding or DNase peak	2b									2b									4									4									5
12	Motif disrupted	POU3F2 : TLX1::NFIC :	AosmcSeumfree, Fibrop, Hpde6e6e7, Panisd Hpde6e6e7, Hsmm, Hsmmt, Htr8, Huh75, Huh7, Huvec, LncapAndro, Lncap, Mcf7, Mcf7Hypoxlac, Melano, Myometr, Nhek, Osteobl, Panisd, Phte, Helas3ifna4h, HepG2, Hmec, Hepatocytes	POU3F2									TLX1::NFIC																											Tal-1beta:ITF-2
		Hand1:E47 : Tal-1beta:ITF-2 :	A549 AosmcSeumfree										HAND1::E47																											CTCF
13	Literature support	Jurkat cells (stimulated by phorbol 12-myristate 13-acetate (PMA) + ionomycin)	Hum Mol Genet 2009; 18(6):1089-1098. Luciferase activity of risk and non-risk TNFSF15 CD haplotype	not tested									not tested									C allele has significantly higher luciferase activity of TNFSF15									No change in luciferase activity of TNFSF15									not tested
		Jurkat and HuCCT1 cells	Hum Genet 2015; Jul; 134(7):737-47. Luciferase activity of risk and non-risk allele of two TNFSF15 SNPs	not tested									T allele has significantly higher luciferase activity of TNFSF15									not tested									not tested									No change in luciferase activity of TNFSF15
		HepG2 (stimulated with IL-6)	Hum Genet 2015; Jul; 134(7):737-47. Electrophoretic mobility shift assay (EMSA) using the nuclear extract and NF-1 specific antibody	not tested									NF-1 binds probe containing the T allele, causing the EMSA shift									not tested									not tested									not tested
